# Supplementary material for: Enhancing Patient Experience in Sarcoma Core Biopsies: The Role of Communication, Anxiety Management, and Pain Control
Source: Cancers (Basel). 2024 Nov 21;16(23):3901. doi: 10.3390/cancers16233901 (PMC11640716; doi:10.3390/cancers16233901)
Supplement: Supplementary file 1 [file cancers-16-03901-s001.zip]

Archive with 1 entries (1 files):
- cancers-3206648-supplementary.pdf
